# Supplementary material for: Insights on the enigmatic millipede order Siphoniulida (Myriapoda, Diplopoda): a new species bearing ozopores and its phylogenetic implications
Source: PeerJ. 2026 Jan 22;14:e20594. doi: 10.7717/peerj.20594 (PMC12832056; doi:10.7717/peerj.20594)
Supplement: Supplemental Information 1 [file peerj-14-20594-s001.txt]

#NEXUS
begin data;
dimensions ntax=17 nchar=64;
format missing=? gap=- datatype=STANDARD symbols="0 1 2 3 4 A B C";
options gapmode=missing;

matrix

Pauropoda		1001-10000000000000000100000001000?20000000-00000000000000--0000
Polyxenida		10001100100000010000001?0000001010100010000-00000000001000--0000
Glomeridesmida	0011-11110010100001110111010001010120101101-00010000101000--0000
Glomerida		0010111110010100001110111010000110020101101-00010000101001--0100
Sphaerotheriida	0010010110010100001110111010000110020101101-00010000101000--0000
Platydesmida	0101-0-110100011100211001020011011121101100001200101101010000000
Siphonocryptida	010010-110100011100211001000001011121101100001200101101010000000
Siphonophorida	0101-0-110100011100211001000001011120101100001200101101010?00000
Polyzoniida		010010-110100011100211001000001011120101100001200101101010000001
Polydesmida		1121-10110001001000411001020211012020101110120001010101110110010
Stemmiulida		112010-11100100101031100111101201111110111012-001000101010100000
Callipodida		1120010111001001010311001111011011111101110120001000101010100010
Chordeumatida	11200101100010010103110011110110111211011101???01000101000--0000
Spirobolida		112000-110001001000411001120112011020101100012000010111010101000
Spirostreptida	112000-11000100100041100112011201102010110002-000010111010101000
Julida			112000-110001001000411001120112011020101100012000010111010101000
Siphoniulida	1?01-0-11000??1?10031???????112011?1?10??10?2000????????10??????

;
end;
