# Supplementary material for: Insights on the enigmatic millipede order Siphoniulida (Myriapoda, Diplopoda): a new species bearing ozopores and its phylogenetic implications
Source: PeerJ. 2026 Jan 22;14:e20594. doi: 10.7717/peerj.20594 (PMC12832056; doi:10.7717/peerj.20594)
Supplement: Supplemental Information 2 [file peerj-14-20594-s002.txt]

>Siphoniulus_poriferum_sp_nov
AACCCTATATTTTATTTTTGGCGCATGAGCGGCAATAACGGGCACCGGTTTAAGAATTCTTATCCGAATAGAGCTAGGTCAACCCGGTAGTCTTCTAGGAGACGATCAGGTATTTAATGTAATTGTAACAGCACATGCTTTCGTTATAATTTTCTTTATGGTCATACCCATCATAATCGGAGGTTTCGGCAACTGACTAGTTCCTCTCATAATTGGGGCACCTGATATAGCATTTCCTCGTATAAACAATATAAGATTTTGGCTCCTGCCCCCAGCTCTCTCTTTTTTACTAATTTCATCAGTCATAGGCACAGGAGCTGGCACAGGCTGAACTGTCTACCCTCCCTTAGCTAGTAACTTAGCTCACCCCGGGCCCTCCGTTGACCTAGCAATCTTCTCTCTTCACTTAGCAGGAATCTCTTCAATTTTAGGTGCAATTAATTTTATTACAACCATTCTAAATATACGACCAGCCGGCTTACTTCTTGAACAACTCCCCTTATTCGTTTGAGCTGTTAAAGTCACAGCAATCCTTCTCCTTTTGTCTCTCCCAGTTCTAGCGGGAGCTATTACCATACTTCTAACAGACCGAAACTTTAATACATCTTTCTTTGACCCCGCAGGCGGAGGTGACCCCATTTTATATCAACATCTATTT
